# Supplementary material for: The human channel gating–modifying A749G CACNA1D (Cav1.3) variant induces a neurodevelopmental syndrome–like phenotype in mice
Source: JCI Insight. 2023 Oct 23;8(20):e162100. doi: 10.1172/jci.insight.162100 (PMC10619503; doi:10.1172/jci.insight.162100)
Supplement: Supporting data values [file jciinsight-8-162100-s152.xlsx]

## Sheet: Fig.1A
Panel A: body weight males (7-day bins)
PN	PN	Male WT			Male HET			Male HOM
(days)	(weeks)	mean	SEM	n	mean	SEM	n	mean	SEM	n
26-32	4	15.6	0.22	112	13.7	0.24	113	9.5	0.43	21
33-39	5	18.3	0.2	125	17	0.22	135	12.8	0.59	26
40-46	6	19.5	0.19	124	18.9	0.19	134	15.9	0.61	20
47-53	7	20.9	0.21	117	20.2	0.2	132	17.3	0.48	20
54-60	8	21.8	0.2	118	21.2	0.2	132	18.6	0.4	20
61-67	9	22.6	0.21	113	21.9	0.2	124	19.3	0.5	20
68-74	10	23.3	0.24	99	22.5	0.23	111	20	0.51	18
75-81	11	24	0.26	84	23.2	0.24	101	20.9	0.7	16

## Sheet: Fig.1B
Panel B: body weight females (7-day bins)
PN	PN	Female WT			Female HET			Female HOM
(days)	(weeks)	mean	SEM	n	mean	SEM	n	mean	SEM	n
26-32	4	14.1	0.17	115	13.2	0.2	136	9.7	0.32	18
33-39	5	15.9	0.13	127	15.4	0.15	158	12.2	0.4	25
40-46	6	16.4	0.15	124	16.2	0.14	153	14.3	0.4	23
47-53	7	17.2	0.18	115	17	0.15	149	15	0.47	22
54-60	8	18.1	0.2	109	17.8	0.13	150	15.9	0.49	22
61-67	9	18.7	0.2	92	18.4	0.15	141	16.3	0.49	20
68-74	10	19.3	0.22	78	19.3	0.16	129	17.5	0.48	20
75-81	11	19.9	0.26	56	20	0.19	111	18.1	0.43	19

## Sheet: Fig.1C
Panel C: plasma aldosterone
Males				Females
WT	HET	HOM		WT	HET	HOM
265.7	609.7	220.3		400.1	238.3	200.9
634.3	691.2	819.7		649.8	677.8	911.9
430.7	189.6	316.2		134.1	833.5	771.1
602.5	611.7	479.1		392.5	999.3	450
541.4	213.6			448.6	691.8	243.6
248.5	906.6			425.6	387.8	691.6
339.9	667.4			161.5	687.1	681.6
240.5	747			177.4	634.9	716.3
	542.4			141.1	752
	377.1			658.8	916.2
	362.6			572.1	552.4
				189
412.938	538.082	458.825		362.55	670.1	583.375

## Sheet: Fig.1D
Panel D: blood glucose (mg/dl) males
min	WT males																									HET males																			HOM males
0	168	191	123	139	174	165	250	230	211	205	223	223	256	141	204	203	213	252	250	213	225	256	208	233	233	213	239	185	219	211	236	191	237	217	185	194	283	243	232	234	167	207	193	197	107	139	136	161	217
15	257	230	206	198	202	257	250	310	301	232	228	238	314	230	259	260	265	300	282	324	306	382	314	292	327	349	328	276	324	301	286	318	319	252	251	328	326	310	282	372	316	342	285	318	212	207	198	205	257
30	246	251	202	183	170	275	249	371	252	249	222	378	327	250	241	265	268	299	282	317	259	455	289	233	266	351	423	255	307	245	370	312	234	248	245	373	336	303	290	260	252	371	229	324	161	260	154	203	212
60	272	233	190	178	158	241	266	358	220	198	275	284	302	177	267	255	293	268	280	251	246	349	260	241	205	277	434	220	201	228	237	223	188	213	242	320	224	247	268	245	210	268	212	232	137	196	167	213	213
90						203	243	292	205	187	224	236	225	145	214	216	252	243	243	182	301	284	232	214	216	266	340	238	210	205	216	193	164	204	182	241	277	281	210	177	233	240	173	189				165	176
120	184	192	135	137	117	169	222	242	186	187	172	169	216	123	237	217	224	242	259	220	191	211	189	173	249	266	284	194	162	193	164	188	167	155	177	224	248	246	207	197	172	271	173	185	133	125	134	210	175
[truncated: 6 more columns]

## Sheet: Fig.1E
Panel E: blood glucose (mg/dl) females
min	WT females									HET females					HOM females
0	185	206	199	193	188	203	196	212	170	194	187	213	205	168	197	212	193	187	258
15	246	297	275	240	231	351	317	238	273	281	245	228	299	227	217	274	325	225	252
30	223	217	249	316	181	247	273	212	207	221	263	177	224	227	265	197	225	205	216
60	181	196	205	207	147	185	212	147	170	189	182	175	176	155	217	158	198	186	215
90	170	206	229	211	138	154	212	164	153	213	170	162	167	160	206	196	195	175	187
120	168	216	206	170	139	115	149	141	144	206	144	160	143	138	185		163	143	190

## Sheet: Fig.1F
Panel F: baseline blood glucose
Males				Females
WT	HET	HOM		WT	HET	HOM
168	213	107		185	194	197
191	239	139		206	187	212
123	185	136		199	213	193
139	219	161		193	205	187
174	211	217		188	168	258
165	236	178		203
250	191	202		196
230	237	196		212
211	217	164		170
205	185	170
223	194	151
223	283
256	243
141	232
204	234
203	167
213	207
252	193
250	197
213
225
256
208
233
233
207.56	214.895	165.545		194.667	193.4	209.4

## Sheet: Fig.2A
Panel A: Open field
Distance travelled (m)				Average velocity (m/s)				Immobility time (s)
WT	HET	HOM		WT	HET	HOM		WT	HET	HOM
12.59	32.701	41.65		0.0416749	0.0644609	0.0790473		297.9	92.7	73.1
14.134	29.507	59.238		0.0446149	0.0603786	0.103599		283.2	111.3	28.2
17.932	34.902	35.115		0.0523257	0.0697064	0.0686242		257.3	99.3	88.3
37.922	31.986	21.222		0.0728429	0.0601241	0.0441665		79.4	68	119.5
19.323	37.559	46.068		0.0487954	0.071842	0.0838057		204	77.2	50.3
24.107	36.586	47.178		0.0540758	0.0694232	0.0865016		154.2	73	54.6
27.091	36.431	40.377		0.0634896	0.0704117	0.0722696		173.3	82.6	41.3
39.861	34.822	44.562		0.0751811	0.075356	0.0825681		69.8	137.9	60.3
31.313	32.87			0.0660891	0.0614967			126.2	65.5
20.761	32.063			0.0448305	0.066659			136.9	119
17.158	30.784			0.046867	0.0632505			233.9	113.3
28.505	32.979			0.0585679	0.0627335			113.3	74.3
39.888				0.0804031				103.9
19.974				0.0478993				183
16.353				0.0460388				244.8
14.774				0.0403				233.4
21.168				0.0449522				129.1
21.245				0.0486601				163.4
23.5611	33.5992	41.9263		0.0543116	0.0663202	0.0775728		177.056	92.8417	64.45

## Sheet: Fig.2B
Panel B: Light-dark box
Time spent in lit compartment (s)
WT	HET	HOM
18.8	9.5	2.3
18.3	13.4	1.8
10	27.9	4.1
17.1	12.9	3.1
36.6	26.1	6.8
25.6	48.8	48.9
62.7	12.6	28.7
60.3	19.6	1.3
81.3	26.2
21	0
14.8	13.6
90.4	20.3
31.8	29.6
57.8
75.9
57.3
68.9
44.0353	20.0385	12.125

## Sheet: Fig.2C
Panel C: Marble burying
Marbles fully buried
WT	HET	HOM
6	5	0
9	13	0
8	6	0
7	8	0
15	5	0
11	15	0
7	11
15	12
15	11
16	11
16	7
16
13
11.8462	9.45455	0

## Sheet: Fig.2D
Panel D: Rearing time/frequency (novel environment)
WT	HET	HOM
0.627586	0.265	0.252632
1.13158	0.4	0.266667
0.859615	0.314286	0.2775
0.804688	0.597778	0.38
1.02692	0.326471	0.3125
0.392857	0.354687	0.164815
0.448276	0.530233
0.462857	0.21
0.323333	0.36
0.455	0.307407
0.546154	0.266667
0.430769
0.295238
0.600375	0.357503	0.275686

[truncated: 57 more sheets: Fig.2E, Fig.2F, Fig.3B, Fig.3C, Fig.3D, Fig.3E, Fig.3F, Fig.3G, Fig.4C, Fig.4E, Fig.4G, Fig.5D, Fig.5E, Fig.5G, Fig.5H, Fig.6C, Fig.6D, Fig.6E, Fig.6F, Fig.6G …]
